# Supplementary material for: The Dynamics of Antibody Titres Against SARS-CoV-2 in Vaccinated Healthcare Workers: A Systemic Literature Review
Source: Vaccines (Basel). 2024 Dec 16;12(12):1419. doi: 10.3390/vaccines12121419 (PMC11680401; doi:10.3390/vaccines12121419)
Supplement: Supplementary file 1 [file vaccines-12-01419-s001.zip]

Archive with 1 entries (1 files):
- vaccines-3295268-supplementary.xlsx
