# Supplementary material for: The Dynamics of Antibody Titres Against SARS-CoV-2 in Vaccinated Healthcare Workers: A Systemic Literature Review
Source: Vaccines (Basel). 2024 Dec 16;12(12):1419. doi: 10.3390/vaccines12121419 (PMC11680401; doi:10.3390/vaccines12121419)
Supplement: Supplementary file 1 [file vaccines-12-01419-s001.zip › vaccines-3295268-supplementary.xlsx]

## Sheet: Supplementary material
Reference number	Main author	Year of publication	Country	Size of research population	Duration of the antibody monitoring	Boosters analysed	COVID-19 exposure effect analysed	Age and sex effect analysed	Heterogenous vaccination effect analysed
18	Anastassopoulou C et al.	2022	Greece	458	3 months	No	No	Yes	No
19	Oliveira-Silva J et al.	2022	Portugal	4264	3 months	No	No	Yes	No
20	Salvagno GL et al.	2021	Italy	871	3 months	No	Yes	Yes	No
21	Van Elslande J et al.	2022	Belgium	150	3 months	No	Yes	No	No
22	Visci G et al.	2022	Italy	17241	3 months	No	Yes	Yes	No
23	Brisotto G et al.	2021	Italy	767	4 months	No	No	Yes	No
24	Cangemi R et al.	2022	Italy	2065	5 months	No	Yes	Yes	No
25	Bayart JL et al.	2021	Belgium	231	6 months	No	Yes	No	No
26	Collatuzzo G et al.	2022	Germany, Italy, Romania, Slovakia	6327	6 months	No	Yes	Yes	Yes
27	Đaković Rode O et al.	2022	Croatia	587	6 months	No	Yes	Yes	No
28	Krintus M et al.	2022	Poland	847	6 months	No	Yes	Yes	No
29	Fernández-Rivas G et al.	2022	Spain	5000	6 months	No	Yes	Yes	No
30	Infantino M et al.	2022	Italy	57	6 months	No	No	Yes	No
31	Oliveira-Silva J et al.	2022	Portugal	2968	6 months	No	Yes	Yes	No
32	Ramos A et al.	2022	Portugal	89	6 months	No	No	No	No
33	Mueller T	2022	Italy	34	7 months	No	No	No	No
34	Gil-Manso S et al.	2022	Spain	4970	8 months	No	No	Yes	No
35	Golec M et al.	2022	Poland	243	8 months	No	No	Yes	No
36	Serrano L et al.	2022	Spain	477	8 months	No	Yes	No	No
37	Wolszczak-Biedrzycka B et al.	2021	Poland	100	8 months	No	Yes	Yes	No
38	Inchingolo AD et al.	2022	Italy	230	8 months	No	No	Yes	No
39	Collatuzzo G et al.	2023	Italy, Romania, Slovakia, Spain	19422	13 months	Yes	Yes	Yes	No
40	Lorent D et al.	2024	Poland	69	12 months	Yes	No	No	No
41	Stocchi M et al.	2024	Italy	858	10 months	Yes	Yes	No	No
42	Chivu-Economescu M et al.	2022	Romania	571	12 months	Yes	Yes	Yes	No
43	De Pace V et al.	2023	Italy	51	12 months	Yes	No	Yes	No
44	Guibert N et al.	2023	France	13489	12 months	Yes	No	Yes	Yes
45	Leomanni L et al.	2023	Italy, Germany, Slovakia, Romania, Spain	16101	12 months	Yes	Yes	Yes	No
46	Padoan A et al.	2022	Italy	55	12 months	Yes	Yes	Yes	No
47	Pavlidis G et al.	2023	Greece	803	12 months	Yes	Yes	Yes	No
48	Skorupa M et al.	2022	Poland	18610	12 months	Yes	Yes	No	No
49	Vietri MT et al.	2022	Italy	61	13 months	Yes	Yes	Yes	No
50	Gerhards C et al.	2023	Germany	103	14 months	Yes	No	No	Yes
51	Grassi T et al.	2022	Italy	34	15 months	Yes	No	Yes	No
52	Skrzat-Klapaczyńska A et al.	2022	Poland	170	15 months	Yes	Yes	No	No
53	Consonni D et al.	2022	Italy	5596	16 months	Yes	Yes	Yes	No
54	Augustinussen MH et al.	2023	Norway	82	21 months	Yes	Yes	No	Yes
55	Łysek-Gładysińska M et al.	2023	Poland	93	6 months	Yes	Yes	Yes	No
56	Serra N. et al.	2023	Italy	538	6 months	Yes	No	Yes	Yes
57	Isgrò MA et al.	2022	Italy	27	9 months	Yes	Yes	No	No
58	Sarrigeorgiou I et al.	2022	Greece	146	9 months	Yes	Yes	Yes	No
59	Zurac S et al.	2022	Romania	103	9 months	Yes	No	Yes	No
60	Szczepanek J et al.	2023	Poland	4090	24 months	Yes	Yes	Yes	No
